# Supplementary material for: A High-Throughput ImmunoHistoFluorescence (IHF) Method for Sub-Nuclear Protein Analysis in Tissue
Source: Cells. 2025 Jul 18;14(14):1109. doi: 10.3390/cells14141109 (PMC12293571; doi:10.3390/cells14141109)
Supplement: Supplementary file 1 [file cells-14-01109-s001.zip]

Archive with 1 entries (1 files):
- cells-3735074-supplementary.pdf
